# Supplementary material for: Effect of Heteroatom Doping on Electrochemical Properties of Olivine LiFePO4 Cathodes for High-Performance Lithium-Ion Batteries
Source: Materials (Basel). 2024 Mar 11;17(6):1299. doi: 10.3390/ma17061299 (PMC10971814; doi:10.3390/ma17061299)
Supplement: Supplementary file 1 [file materials-17-01299-s001.zip]

Archive with 1 entries (1 files):
- materials-2870473-supplementary.pdf
